# Supplementary material for: Impact of Education 4.0 among engineering students for learning English language
Source: PLoS One. 2022 Feb 2;17(2):e0261717. doi: 10.1371/journal.pone.0261717 (PMC8809588; doi:10.1371/journal.pone.0261717)
Supplement: S2 File — (XLSX) [file pone.0261717.s003.xlsx]

## Sheet: Codings of Questionnaire
		Coding Details of Questionnaire
S. No	Questionnaire Number	Question	Abbreviation
1	Q1	The use of Education 4.0 in education improves the educational environment for learning English language.	EEL
2	Q2	Education 4.0 is important to use these days in education to prepare language learners to acquire English language learning.	ELL
3	Q3	Education 4.0 contributes to language development faster.	EDF
4	Q4	Education 4.0 caters the needs of all age group and faster the ability in language in English language learning.	ELE
5	Q5	Education 4.0 clarifies many points that the student cannot cover in their explanation.	ECE
6	Q6	Education 4.0 fulfils and complements all students' language learning needs.	ELN
7	Q7	Education 4.0 enables students to obtain additional educational support for what the teacher does in English language classroom.	ELC
8	Q8	Learning through Education 4.0 will make learning language less terrifying than learning it using the traditional way.	LET
9	Q9	Education 4.0 changes the way how students acquire English language skills.	ELS
10	Q10	The teacher's role will diminish when the student uses Education 4.0 to learn the English language.	TDE
11	Q11	The use of Education 4.0 affects the ability to communicate with the teacher.	ECT

## Sheet: Data Statement Sheet
Q1	Q2	Q3	Q4	Q5	Q6	Q7	Q8	Q9	Q10	Q11
EEL	ELL	EDF	ELE	ECE	ELN	ELC	LET	ELS	TDE	ECT
2	0	1	2	0	0	1	1	0	0	1
1	1	1	0	1	-1	1	1	1	1	1
2	0	1	2	0	2	1	1	1	2	1
2	2	2	2	2	2	2	0	2	2	2
1	2	1	1	2	1	1	1	2	1	1
1	2	2	2	2	1	2	2	2	1	2
1	1	1	2	1	1	1	1	1	1	1
2	2	1	0	2	0	2	0	2	2	1
1	0	0	0	0	1	0	0	1	1	2
2	2	2	1	2	2	2	2	2	2	2
1	0	0	2	0	1	2	2	1	1	2
1	1	1	0	1	-1	1	1	1	-1	1
2	2	1	1	2	2	1	1	2	2	1
1	2	2	2	2	1	2	2	2	1	2
1	1	1	2	1	0	1	1	1	0	1
2	0	0	0	0	2	2	2	1	2	2
2	2	1	1	2	2	1	0	2	2	1
1	1	1	2	0	0	1	0	1	1	1
1	2	2	1	2	1	2	2	2	1	2
2	0	0	2	0	0	2	2	1	1	-1
1	2	2	0	2	-1	2	2	2	1	2
1	2	1	1	2	1	1	0	2	1	1
2	1	1	0	1	2	1	0	1	2	1
2	2	2	2	2	2	2	2	2	2	2
1	2	2	1	2	1	2	2	2	1	2
1	0	0	0	0	1	2	2	1	1	-1
2	2	1	2	2	2	1	1	2	2	1
1	2	2	1	2	1	2	2	2	1	2
2	2	2	2	2	2	2	2	2	2	2
1	1	1	2	1	1	1	1	1	1	1
2	1	1	2	1	2	1	1	1	2	1
1	2	1	1	2	1	1	1	2	1	1
2	1	1	1	1	2	1	1	1	2	1
1	2	2	2	2	1	2	2	2	1	2
2	1	1	1	1	2	1	1	1	2	1
2	0	0	1	0	2	0	0	1	2	1
1	1	1	2	1	-1	1	1	1	1	1
2	2	2	1	2	2	2	2	2	2	2
2	0	0	2	0	2	2	2	1	2	1
1	1	1	1	1	1	1	-1	1	1	1
2	2	1	2	2	2	1	1	2	2	1
1	1	1	1	1	1	1	1	1	1	1
2	2	2	0	2	2	2	2	2	2	2
1	1	1	2	1	1	1	1	1	1	1
2	0	0	1	0	2	2	2	1	2	1
1	2	2	1	2	1	2	2	2	1	2
2	0	0	0	0	2	2	2	1	2	1
1	2	2	2	2	0	2	2	2	0	2
2	1	1	0	1	2	1	-1	1	2	1
1	2	2	1	2	1	2	2	2	1	2
2	0	0	2	0	2	2	2	1	2	1
1	2	1	1	2	1	1	1	2	1	1
2	1	1	1	1	2	1	1	1	2	1
1	1	1	0	1	0	1	1	1	0	1
2	0	0	0	0	2	2	2	0	2	-1
1	2	2	1	2	1	2	2	2	1	2
2	2	1	2	2	2	1	1	2	2	1
1	1	1	1	1	1	1	1	1	1	1
2	2	2	1	2	2	2	2	2	2	2
1	0	0	0	0	-1	2	2	-1	-1	0
2	2	2	1	2	2	2	2	2	2	2
1	1	1	1	1	1	1	1	1	1	1
2	1	1	0	1	2	1	1	1	2	1
2	2	2	2	2	2	2	2	2	2	2
2	1	1	1	1	2	1	1	1	2	1
2	0	0	1	0	2	2	2	1	2	1
2	1	1	1	1	2	1	1	1	2	1
2	2	2	0	2	2	2	2	2	2	2
2	1	1	1	1	2	1	1	1	2	1
1	1	1	1	1	0	1	1	1	1	1
1	0	0	0	0	1	2	2	1	1	1
1	1	1	0	1	0	1	1	1	1	1
1	2	2	1	2	1	2	2	2	1	2
1	1	1	2	1	1	1	1	1	1	1
1	2	2	1	2	0	2	2	2	0	2
1	2	2	0	2	1	2	2	2	1	2
1	2	2	0	2	0	2	2	2	0	2
1	0	0	0	0	0	2	2	1	1	0
1	1	1	1	1	1	1	1	1	1	1
1	2	2	2	2	1	2	2	2	1	2
1	1	1	1	1	1	1	1	1	1	1
1	2	2	2	2	1	2	2	2	1	2
1	0	0	1	0	0	0	0	1	0	1
1	0	0	2	0	0	2	2	1	1	1
1	1	1	1	1	1	1	1	1	1	1
1	1	1	1	1	1	1	1	1	1	1
1	2	2	2	2	0	2	2	2	0	2
1	2	2	1	2	1	2	2	2	1	2
1	0	0	2	0	1	2	2	0	1	0
1	1	1	2	1	1	1	1	1	1	1
1	2	2	2	2	1	2	2	2	1	2
1	1	1	2	1	0	1	1	1	0	1
2	2	2	2	2	2	2	2	2	2	2
1	0	0	1	0	1	2	2	1	1	0
1	2	2	1	2	-1	2	2	2	-1	2
1	2	2	2	2	0	2	2	2	1	2
1	2	2	1	2	0	2	2	2	1	2
1	1	1	1	1	1	1	1	1	1	1
1	1	1	1	1	1	1	1	1	1	1
1	2	2	1	2	1	2	2	2	1	2
2	2	2	2	2	2	2	2	2	2	2
1	0	0	1	0	0	2	2	1	1	1
2	1	1	1	1	2	1	1	1	2	1
1	2	2	1	2	1	2	2	2	1	2
1	1	1	1	1	1	1	1	1	1	1
2	2	2	2	2	2	2	2	2	2	2
1	2	2	1	2	0	2	2	2	0	2
2	1	1	1	1	2	1	1	1	2	1
1	2	2	1	2	1	2	2	2	1	2
2	2	2	2	2	2	2	2	2	2	2
2	0	0	1	0	2	0	0	1	2	1
1	2	2	2	2	1	2	2	2	1	2
2	1	1	1	1	2	1	1	1	2	1
1	1	1	2	1	-1	1	1	1	-1	1
2	2	2	1	2	2	2	2	2	2	2
1	2	2	1	2	1	2	2	2	1	2
2	1	1	1	1	2	1	1	1	2	1
1	2	2	2	2	1	2	2	2	1	2
2	0	0	1	0	2	2	2	-1	2	0
1	1	1	2	1	1	1	1	1	1	1
2	1	1	2	1	2	1	1	1	2	1
1	2	2	2	2	1	2	2	2	1	2
2	0	0	1	0	2	0	0	1	2	1
1	1	1	1	1	0	1	1	1	1	1
2	2	2	1	2	2	2	2	2	2	2
1	0	0	2	0	0	0	0	0	1	1
2	1	1	1	1	2	1	1	1	2	1
1	1	1	2	1	1	1	1	1	1	1
2	2	2	0	2	2	2	2	2	2	2
1	0	0	1	0	1	2	2	-1	1	0
2	2	2	2	2	2	2	2	2	2	2
1	1	1	1	1	1	1	1	1	1	1
2	1	1	1	1	2	1	1	1	2	1
1	2	2	2	2	1	2	2	2	1	2
2	0	0	0	0	2	2	2	1	2	1
1	1	1	1	1	1	1	1	1	1	1
2	2	2	1	2	2	2	2	2	2	2
1	1	1	2	1	1	1	1	1	1	1
2	0	0	1	0	2	2	2	1	2	1
1	1	1	0	1	1	1	1	1	1	1
2	2	2	2	2	2	2	2	2	2	2
2	2	2	1	2	2	2	2	2	2	2
2	2	2	0	2	2	2	2	2	2	2
2	0	0	2	0	2	2	2	1	2	-1
2	2	2	2	2	2	2	2	2	2	2

## Sheet: Cummulative Summary
					Cummulative Calculation of Overall Responses
		Strongly agree								Strongly disagree
	Questionnaire No		Weightage	Agree	Weightage	Neutral	Weightage	Disagree	Weightage		Weightage	Mean	Total Responses
	1	63	2	82	1	0	0	0	-1	0	-2	1.43448	145
	2	65	2	50	1	30	0	0	-1	0	-2	1.24138	145
	3	55	2	62	1	28	0	0	-1	0	-2	1.18621	145
	4	52	2	68	1	25	0	0	-1	0	-2	1.18621	145
	5	65	2	49	1	31	0	0	-1	0	-2	1.23448	145
	6	60	2	56	1	22	0	7	-1	0	-2	1.16552	145
	7	78	2	61	1	6	0	0	-1	0	-2	1.49655	145
	8	76	2	55	1	12	0	2	-1	0	-2	1.41379	145
	9	65	2	73	1	4	0	3	-1	0	-2	1.37931	145
	10	61	2	70	1	10	0	4	-1	0	-2	1.29655	145
	11	58	2	77	1	6	0	4	-1	0	-2	1.30345	145
